# Supplementary material for: Early Life Exposure to Tumor Necrosis Factor Induces Precocious Sensorimotor Reflexes Acquisition and Increases Locomotor Activity During Mouse Postnatal Development
Source: Front Behav Neurosci. 2022 Mar 14;16:845458. doi: 10.3389/fnbeh.2022.845458 (PMC8964393; doi:10.3389/fnbeh.2022.845458)
Supplement: Supplementary file 1 [file Data_Sheet_1.xlsx]

## Sheet: Fig.1
Fig.1B
Two-way RM ANOVA	Matching: Stacked
Alpha	0.05
Source of Variation	% of total variation	P value	P value summary	Significant?
Interaction	1.422	0.0002	***	Yes
Age	83.64	<0.0001	****	Yes
Treatment	1.885	0.4368	ns	No
Subjects (matching)	12.03	<0.0001	****	Yes
ANOVA table	SS	DF	MS	F (DFn, DFd)	P value
Interaction	0.1743	4	0.04358	F (4, 25) = 8.717	P=0.0002
Age	10.25	1	10.25	F (1, 25) = 2050	P<0.0001
Treatment	0.231	4	0.05775	F (4, 25) = 0.9788	P=0.4368
Subjects (matching)	1.475	25	0.059	F (25, 25) = 11.8	P<0.0001
Residual	0.125	25	0.005
Tukey's multiple comparisons test	Mean Diff.	95.00% CI of diff.	Significant?	Summary
0 vs. 0.25	0.01667	-0.2746 to 0.3079	No	ns
0 vs. 1	-0.05833	-0.3496 to 0.2329	No	ns
0 vs. 5	-0.025	-0.3162 to 0.2662	No	ns
0 vs. 20	-0.1583	-0.4496 to 0.1329	No	ns
0.25 vs. 1	-0.075	-0.3662 to 0.2162	No	ns
0.25 vs. 5	-0.04167	-0.3329 to 0.2496	No	ns
0.25 vs. 20	-0.175	-0.4662 to 0.1162	No	ns
1 vs. 5	0.03333	-0.2579 to 0.3246	No	ns
1 vs. 20	-0.1	-0.3912 to 0.1912	No	ns
5 vs. 20	-0.1333	-0.4246 to 0.1579	No	ns
Test details	Mean 1	Mean 2	Mean Diff.	SE of diff.	N1	N2	q	DF
0 vs. 0.25	2.475	2.458	0.01667	0.09916	12	12	0.2377	25
0 vs. 1	2.475	2.533	-0.05833	0.09916	12	12	0.8319	25
0 vs. 5	2.475	2.5	-0.025	0.09916	12	12	0.3565	25
0 vs. 20	2.475	2.633	-0.1583	0.09916	12	12	2.258	25
0.25 vs. 1	2.458	2.533	-0.075	0.09916	12	12	1.07	25
0.25 vs. 5	2.458	2.5	-0.04167	0.09916	12	12	0.5942	25
0.25 vs. 20	2.458	2.633	-0.175	0.09916	12	12	2.496	25
1 vs. 5	2.533	2.5	0.03333	0.09916	12	12	0.4754	25
1 vs. 20	2.533	2.633	-0.1	0.09916	12	12	1.426	25
5 vs. 20	2.5	2.633	-0.1333	0.09916	12	12	1.902	25
Fig.1C
Kruskal-Wallis test
P value	0.0001
Exact or approximate P value?	Approximate
P value summary	***
Do the medians vary signif. (P < 0.05)?	Yes
Number of groups	5
Kruskal-Wallis statistic	23.49
Data summary
Number of treatments (columns)	5
Number of values (total)	30
Dunn's multiple comparisons test	Mean rank diff.	Significant?	Summary	A-?
0 vs. 0.25	0.8333	No	ns		B	0.25
0 vs. 1	5.167	No	ns		C	1
0 vs. 5	-10	No	ns		D	5
0 vs. 20	-16	Yes	**		E	20
Test details	Mean rank 1	Mean rank 2	Mean rank diff.	n1	n2
0 vs. 0.25	11.5	10.67	0.8333	6	6
0 vs. 1	11.5	6.333	5.167	6	6
0 vs. 5	11.5	21.5	-10	6	6
0 vs. 20	11.5	27.5	-16	6	6

## Sheet: Fig.2
Fig.2A
TNF			IL-1β			IL-6			IL-10			CXCL1			IL-5			IFN-γ
Column B	TNF		Column B	TNF		Column B	TNF		Column B	TNF		Column B	TNF		Column B	TNF		Column B	TNF
vs.	vs.		vs.	vs.		vs.	vs.		vs.	vs.		vs.	vs.		vs.	vs.		vs.	vs.
Column A	Veh		Column A	Veh		Column A	Veh		Column A	Veh		Column A	Veh		Column A	Veh		Column A	Veh
Mann Whitney test			Mann Whitney test			Mann Whitney test			Mann Whitney test			Mann Whitney test			Mann Whitney test			Mann Whitney test
P value	<0.0001		P value	0.0111		P value	<0.0001		P value	<0.0001		P value	<0.0001		P value	0.8381		P value	0.9556
Exact or approximate P value?	Exact		Exact or approximate P value?	Exact		Exact or approximate P value?	Exact		Exact or approximate P value?	Exact		Exact or approximate P value?	Exact		Exact or approximate P value?	Exact		Exact or approximate P value?	Exact
P value summary	****		P value summary	*		P value summary	****		P value summary	****		P value summary	****		P value summary	ns		P value summary	ns
Significantly different (P < 0.05)?	Yes		Significantly different (P < 0.05)?	Yes		Significantly different (P < 0.05)?	Yes		Significantly different (P < 0.05)?	Yes		Significantly different (P < 0.05)?	Yes		Significantly different (P < 0.05)?	No		Significantly different (P < 0.05)?	No
One- or two-tailed P value?	Two-tailed		One- or two-tailed P value?	Two-tailed		One- or two-tailed P value?	Two-tailed		One- or two-tailed P value?	Two-tailed		One- or two-tailed P value?	Two-tailed		One- or two-tailed P value?	Two-tailed		One- or two-tailed P value?	Two-tailed
Sum of ranks in column A,B	136 , 392		Sum of ranks in column A,B	197.5 , 330.5		Sum of ranks in column A,B	143 , 385		Sum of ranks in column A,B	139 , 389		Sum of ranks in column A,B	154 , 374		Sum of ranks in column A,B	270 , 258		Sum of ranks in column A,B	262 , 266
Mann-Whitney U	0		Mann-Whitney U	61.5		Mann-Whitney U	7		Mann-Whitney U	3		Mann-Whitney U	18		Mann-Whitney U	122		Mann-Whitney U	126
Difference between medians			Difference between medians			Difference between medians			Difference between medians			Difference between medians			Difference between medians			Difference between medians
Median of column A	30.98, n=16		Median of column A	4.633, n=16		Median of column A	128.3, n=16		Median of column A	23.73, n=16		Median of column A	74.89, n=16		Median of column A	12.75, n=16		Median of column A	2.816, n=16
Median of column B	220.2, n=16		Median of column B	5.692, n=16		Median of column B	432.4, n=16		Median of column B	53.8, n=16		Median of column B	182.6, n=16		Median of column B	13.21, n=16		Median of column B	2.678, n=16
Difference: Actual	189.3		Difference: Actual	1.059		Difference: Actual	304.1		Difference: Actual	30.07		Difference: Actual	107.7		Difference: Actual	0.4649		Difference: Actual	-0.1384
Difference: Hodges-Lehmann	183.3		Difference: Hodges-Lehmann	1.062		Difference: Hodges-Lehmann	274.7		Difference: Hodges-Lehmann	31.11		Difference: Hodges-Lehmann	106.2		Difference: Hodges-Lehmann	-0.3463		Difference: Hodges-Lehmann	0.0375
Fig.2B
TNF			IL-1β			IL-6			IL-10			CXCL1			IL-5			IFN-γ
Column B	TNF		Column B	TNF		Column B	TNF		Column B	TNF		Column B	TNF		Column B	TNF		Column B	TNF
vs.	vs.		vs.	vs.		vs.	vs.		vs.	vs.		vs.	vs.		vs.	vs.		vs.	vs.
Column A	Veh		Column A	Veh		Column A	Veh		Column A	Veh		Column A	Veh		Column A	Veh		Column A	Veh
Mann Whitney test			Mann Whitney test			Mann Whitney test			Mann Whitney test			Mann Whitney test			Mann Whitney test			Mann Whitney test
P value	<0.0001		P value	<0.0001		P value	0.1464		P value	0.508		P value	0.1371		P value	0.1286		P value	0.1201
Exact or approximate P value?	Exact		Exact or approximate P value?	Exact		Exact or approximate P value?	Exact		Exact or approximate P value?	Exact		Exact or approximate P value?	Exact		Exact or approximate P value?	Exact		Exact or approximate P value?	Exact
P value summary	****		P value summary	****		P value summary	ns		P value summary	ns		P value summary	ns		P value summary	ns		P value summary	ns
Significantly different (P < 0.05)?	Yes		Significantly different (P < 0.05)?	Yes		Significantly different (P < 0.05)?	No		Significantly different (P < 0.05)?	No		Significantly different (P < 0.05)?	No		Significantly different (P < 0.05)?	No		Significantly different (P < 0.05)?	No
One- or two-tailed P value?	Two-tailed		One- or two-tailed P value?	Two-tailed		One- or two-tailed P value?	Two-tailed		One- or two-tailed P value?	Two-tailed		One- or two-tailed P value?	Two-tailed		One- or two-tailed P value?	Two-tailed		One- or two-tailed P value?	Two-tailed
Sum of ranks in column A,B	66 , 187		Sum of ranks in column A,B	66 , 187		Sum of ranks in column A,B	104 , 149		Sum of ranks in column A,B	116 , 137		Sum of ranks in column A,B	103.5 , 149.5		Sum of ranks in column A,B	103 , 150		Sum of ranks in column A,B	102.5 , 150.5
Mann-Whitney U	0		Mann-Whitney U	0		Mann-Whitney U	38		Mann-Whitney U	50		Mann-Whitney U	37.5		Mann-Whitney U	37		Mann-Whitney U	36.5
Difference between medians			Difference between medians			Difference between medians			Difference between medians			Difference between medians			Difference between medians			Difference between medians
Median of column A	28.65, n=11		Median of column A	11.86, n=11		Median of column A	365.1, n=11		Median of column A	49.62, n=11		Median of column A	420.3, n=11		Median of column A	14.32, n=11		Median of column A	1.033, n=11
Median of column B	57.11, n=11		Median of column B	33.59, n=11		Median of column B	452.8, n=11		Median of column B	58.62, n=11		Median of column B	499.5, n=11		Median of column B	15.65, n=11		Median of column B	1.555, n=11
Difference: Actual	28.46		Difference: Actual	21.73		Difference: Actual	87.73		Difference: Actual	9		Difference: Actual	79.16		Difference: Actual	1.333		Difference: Actual	0.5212
Difference: Hodges-Lehmann	27.13		Difference: Hodges-Lehmann	23.05		Difference: Hodges-Lehmann	63.65		Difference: Hodges-Lehmann	7.973		Difference: Hodges-Lehmann	41.21		Difference: Hodges-Lehmann	1.699		Difference: Hodges-Lehmann	0.3471
Fig.2C
TNF			IL-1β			IL-6			IL-10			CXCL1			IL-5			IFN-γ
Column B	TNF		Column B	TNF		Column B	TNF		Column B	TNF		Column B	TNF		Column B	TNF		Column B	TNF
vs.	vs.		vs.	vs.		vs.	vs.		vs.	vs.		vs.	vs.		vs.	vs.		vs.	vs.
Column A	Veh		Column A	Veh		Column A	Veh		Column A	Veh		Column A	Veh		Column A	Veh		Column A	Veh
Mann Whitney test			Mann Whitney test			Mann Whitney test			Mann Whitney test			Mann Whitney test			Mann Whitney test			Mann Whitney test
P value	0.3202		P value	0.5291		P value	0.8923		P value	0.4773		P value	0.5439		P value	0.7136		P value	0.7225
Exact or approximate P value?	Exact		Exact or approximate P value?	Exact		Exact or approximate P value?	Exact		Exact or approximate P value?	Exact		Exact or approximate P value?	Exact		Exact or approximate P value?	Exact		Exact or approximate P value?	Exact
P value summary	ns		P value summary	ns		P value summary	ns		P value summary	ns		P value summary	ns		P value summary	ns		P value summary	ns
Significantly different (P < 0.05)?	No		Significantly different (P < 0.05)?	No		Significantly different (P < 0.05)?	No		Significantly different (P < 0.05)?	No		Significantly different (P < 0.05)?	No		Significantly different (P < 0.05)?	No		Significantly different (P < 0.05)?	No
One- or two-tailed P value?	Two-tailed		One- or two-tailed P value?	Two-tailed		One- or two-tailed P value?	Two-tailed		One- or two-tailed P value?	Two-tailed		One- or two-tailed P value?	Two-tailed		One- or two-tailed P value?	Two-tailed		One- or two-tailed P value?	Two-tailed
Sum of ranks in column A,B	999.5 , 891.5		Sum of ranks in column A,B	426 , 477		Sum of ranks in column A,B	446.5 , 414.5		Sum of ranks in column A,B	469 , 392		Sum of ranks in column A,B	396 , 465		Sum of ranks in column A,B	436.5 , 466.5		Sum of ranks in column A,B	376 , 444
Mann-Whitney U	395.5		Mann-Whitney U	195		Mann-Whitney U	204.5		Mann-Whitney U	182		Mann-Whitney U	186		Mann-Whitney U	205.5		Mann-Whitney U	186
Difference between medians			Difference between medians			Difference between medians			Difference between medians			Difference between medians			Difference between medians			Difference between medians
Median of column A	21.75, n=30		Median of column A	2.653, n=21		Median of column A	6.345, n=21		Median of column A	16, n=21		Median of column A	45.93, n=20		Median of column A	3.24, n=21		Median of column A	0.576, n=19
Median of column B	20.81, n=31		Median of column B	2.684, n=21		Median of column B	6.377, n=20		Median of column B	14.93, n=20		Median of column B	44.83, n=21		Median of column B	3.265, n=21		Median of column B	0.591, n=21
Difference: Actual	-0.944		Difference: Actual	0.031		Difference: Actual	0.032		Difference: Actual	-1.075		Difference: Actual	-1.103		Difference: Actual	0.025		Difference: Actual	0.015
Difference: Hodges-Lehmann	-0.916		Difference: Hodges-Lehmann	0.118		Difference: Hodges-Lehmann	-0.0815		Difference: Hodges-Lehmann	-0.995		Difference: Hodges-Lehmann	1.584		Difference: Hodges-Lehmann	0.197		Difference: Hodges-Lehmann	0.035
Fig.2D
TNF			IL-1β			IL-6			IL-10			CXCL1			IL-5			IFN-γ
Column B	TNF		Column B	TNF		Column B	TNF		Column B	TNF		Column B	TNF		Column B	TNF		Column B	TNF
vs.	vs.		vs.	vs.		vs.	vs.		vs.	vs.		vs.	vs.		vs.	vs.		vs.	vs.
Column A	Veh		Column A	Veh		Column A	Veh		Column A	Veh		Column A	Veh		Column A	Veh		Column A	Veh
Mann Whitney test			Mann Whitney test			Mann Whitney test			Mann Whitney test			Mann Whitney test			Mann Whitney test			Mann Whitney test
P value	0.174		P value	0.7056		P value	0.4215		P value	0.0022		P value	0.6075		P value	0.7192		P value	0.8521
Exact or approximate P value?	Exact		Exact or approximate P value?	Exact		Exact or approximate P value?	Exact		Exact or approximate P value?	Exact		Exact or approximate P value?	Exact		Exact or approximate P value?	Exact		Exact or approximate P value?	Exact
P value summary	ns		P value summary	ns		P value summary	ns		P value summary	**		P value summary	ns		P value summary	ns		P value summary	ns
Significantly different (P < 0.05)?	No		Significantly different (P < 0.05)?	No		Significantly different (P < 0.05)?	No		Significantly different (P < 0.05)?	Yes		Significantly different (P < 0.05)?	No		Significantly different (P < 0.05)?	No		Significantly different (P < 0.05)?	No
One- or two-tailed P value?	Two-tailed		One- or two-tailed P value?	Two-tailed		One- or two-tailed P value?	Two-tailed		One- or two-tailed P value?	Two-tailed		One- or two-tailed P value?	Two-tailed		One- or two-tailed P value?	Two-tailed		One- or two-tailed P value?	Two-tailed
Sum of ranks in column A,B	154.5 , 121.5		Sum of ranks in column A,B	125.5 , 150.5		Sum of ranks in column A,B	118.5 , 157.5		Sum of ranks in column A,B	84 , 192		Sum of ranks in column A,B	123 , 153		Sum of ranks in column A,B	126 , 150		Sum of ranks in column A,B	129 , 147
Mann-Whitney U	43.5		Mann-Whitney U	59.5		Mann-Whitney U	52.5		Mann-Whitney U	18		Mann-Whitney U	57		Mann-Whitney U	60		Mann-Whitney U	63
Difference between medians			Difference between medians			Difference between medians			Difference between medians			Difference between medians			Difference between medians			Difference between medians
Median of column A	5.219, n=11		Median of column A	13.16, n=11		Median of column A	24.23, n=11		Median of column A	4.44, n=11		Median of column A	263.8, n=11		Median of column A	0.2594, n=11		Median of column A	0.02, n=11
Median of column B	4.382, n=12		Median of column B	13.65, n=12		Median of column B	29.62, n=12		Median of column B	16.36, n=12		Median of column B	267, n=12		Median of column B	0.5987, n=12		Median of column B	0.02, n=12
Difference: Actual	-0.8367		Difference: Actual	0.4956		Difference: Actual	5.396		Difference: Actual	11.92		Difference: Actual	3.218		Difference: Actual	0.3392		Difference: Actual	0
Difference: Hodges-Lehmann	-0.9119		Difference: Hodges-Lehmann	0.2685		Difference: Hodges-Lehmann	8.1		Difference: Hodges-Lehmann	10.69		Difference: Hodges-Lehmann	7.466		Difference: Hodges-Lehmann	0		Difference: Hodges-Lehmann	0

## Sheet: Fig.3
Fig.3C
Body mass GEE Coefficient
	Estimate	Std.err	p-value		Final Results	Estimate	95% CI	P-Value
(Intercept)	0.5527	0.13973	7.63e-05		Intercept	0.84	[0.724,0.966]	0
Time	0.4106	0.00603	0		Time	0.41	[0.398,0.423]	0
Treatment1	0.101	0.07501	0.178		Treatment:Yes	-0.06	[-0.164,0.038]	0.2183
Cohort3	1.0931	0.12527	0		Cohort:3	0.97	[0.846,1.095]	0
CageF4	0.5754	0.12436	3.71e-06
CageF4-2	0.3852	0.07597	3.97e-07
CageF6	-0.2909	0.20305	0.152
CageF6-2	-0.0759	0.10945	0.488
CageF7	0.1232	0.07013	0.0789
CageF7-2	-0.1053	0.09681	0.277
CageF8	0.4548	0.07881	7.92e-09
CageF9	-0.1341	0.12587	0.287
Fig.3E
Ambulation GEE Coefficient
	Estimate	Std.err	Pr(>|W|)		Final Results	Estimate	95% CI	P-Value
(Intercept)	0.69748	0.09815	1.19e-12		Intercept	0.46	[0.379,0.534]	0
Ambulation	0.33416	0.00538	0		Time	0.67	[0.648,0.69]	0
Treatment1	-0.00328	0.04242	0.938		Treatment:Yes	-0.02	[-0.075,0.041]	0.56035
Cohort3	0.08958	0.07624	0.24		Cohort:3	0.07	[0.01,0.124]	0.02165
CageF4	0.09253	0.08691	0.287
CageF4-2	0.12631	0.07323	0.0846
CageF6	0.09089	0.1145	0.427
CageF6-2	0.05459	0.06129	0.373
CageF7	0.07631	0.0664	0.25
CageF7-2	0.08792	0.06321	0.164
CageF8	0.08464	0.06387	0.185
CageF9	0.07959	0.07464	0.286
Fig.3G
Ear development GEE Coefficient
	Estimate	Std.err	Pr(>|W|)		Final Results	Estimate	95% CI	P-Value
(Intercept)	-1.60212	0.3577	7.52e-06		Intercept	0.77	[0.49,1.045]	6.15e-08
Ear development	0.20635	0.0234	0		Time	0.21	[0.16,0.253]	0
Treatment1	-0.00801	0.1726	0.963		Treatment:Yes	-0.03	[-0.213,0.149]	0.7287
Cohort3	0.59865	0.2518	0.0174		Cohort:3	0.44	[0.226,0.644]	4.425e-05
CageF4	0.5267	0.3179	0.0976
CageF4-2	0.00654	0.217	0.976
CageF6	0.38519	0.3856	0.318
CageF6-2	0.34122	0.1936	0.0779
CageF7	0.42654	0.1792	0.0173
CageF7-2	0.35566	0.1895	0.0606
CageF8	0.20876	0.1876	0.266
CageF9	0.15455	0.1991	0.437
Fig.3I
Eye opening GEE Coefficient
	Estimate	Std.err	Pr(>|W|)		Final Results	Estimate	95% CI	P-Value
(Intercept)	-1.51974	0.262	6.9e-09		Intercept	-0.66	[-0.811,-0.501]	1.11e-16
Eye opening	0.48986	0.018	0		Time	0.49	[0.456,0.524]	0
Treatment1	0.22222	0.131	0.0907		Treatment:Yes	-0.1	[-0.252,0.056]	0.2124
Cohort3	0.98651	0.217	5.41e-06		Cohort:3	0.5	[0.344,0.657]	3.465e-10
CageF4	0.84276	0.249	0.000722
CageF4-2	0.58611	0.18	0.00115
CageF6	0.72262	0.298	0.0155
CageF6-2	-0.03611	0.185	0.846
CageF7	0.48611	0.18	0.00684
CageF7-2	0.00556	0.163	0.973
CageF8	0.56111	0.17	0.000959
CageF9	0.11389	0.19	0.55
Fig.3K
Righting reflex GEE Coefficient
	Estimate	Std.err	Pr(>|W|)		Final Results	Estimate	95% CI	P-Value
(Intercept)	21.1032	3.743	1.71e-08		Intercept	19.31	[14.225,24.403]	1.02e-13
Righting reflex	-2.1036	0.256	2.22e-16		Time	-2.11	[-2.624,-1.592]	1.11e-15
Treatment1	-0.5219	1.777	0.769		Treatment:Yes	-2.84	[-5.423,-0.263]	0.0308
Cohort3	-1.3073	2.149	0.543		Cohort:3	0.29	[-2.542,3.127]	0.84
CageF4	-6.1853	2.879	0.0317
CageF4-2	-1.018	2.638	0.7
CageF6	4.4272	5.246	0.399
CageF6-2	-2.4536	2.107	0.244
CageF7	-4.912	1.906	0.00996
CageF7-2	0.0148	3.368	0.997
CageF8	1.962	2.939	0.504
CageF9	-5.8371	2.117	0.00583
Fig.3M
Acoustic startle reflex GEE Coefficient
	Estimate	Std.err	Pr(>|W|)		Final Results	Estimate	95% CI	P-Value
(Intercept)	-0.66312	0.1536	1.58e-05		Intercept	-5.76	[-7.333,-4.183]	7.676e-13
Acoustic startle reflex	0.18548	0.0146	0		Time	1.2	[0.873,1.524]	5.564e-13
Treatment1	0.17778	0.0758	0.019		Treatment:Yes	0.63	[0.05,1.212]	0.03317
Cohort3	0.37778	0.1204	0.0017		Cohort:3	0.92	[0.22,1.624]	0.01009
CageF4	0.36778	0.1474	0.0126
CageF4-2	0.04889	0.1057	0.644
CageF6	0.22667	0.1746	0.194
CageF6-2	-0.00889	0.1056	0.933
CageF7	0.12889	0.0923	0.162
CageF7-2	-0.11556	0.0836	0.167
CageF8	0.02889	0.0973	0.766
CageF9	-0.04889	0.0923	0.596
t	DF
0.6233	300
0.02226	300
0.9128	300
0.7124	300
3.607	300

## Sheet: Fig.4
Fig.4B			Fig.4C
Number of USV emitted			Δ body temperature during USV monitoring
Column B	TNF-α		Column B	TNF-α
vs.	vs.		vs.	vs.
Column A	Veh		Column A	Veh
Mann Whitney test			Mann Whitney test
P value	0.7082		P value	0.7498
Exact or approximate P value?	Exact		Exact or approximate P value?	Exact
P value summary	ns		P value summary	ns
Significantly different (P < 0.05)?	No		Significantly different (P < 0.05)?	No
One- or two-tailed P value?	Two-tailed		One- or two-tailed P value?	Two-tailed
Sum of ranks in column A,B	972 , 981		Sum of ranks in column A,B	922 , 1031
Mann-Whitney U	453		Mann-Whitney U	457
Difference between medians			Difference between medians
Median of column A	131.0, n=30		Median of column A	1.100, n=30
Median of column B	79.50, n=32		Median of column B	1.200, n=32
Difference: Actual	-51.5		Difference: Actual	0.1
Difference: Hodges-Lehmann	-6		Difference: Hodges-Lehmann	0.05
Fig.4D			Fig.4E
First mother zone entry			Time spent in each zone
Column B	TNF-α		Two-way RM ANOVA	Matching: Stacked
vs.	vs.		Assume sphericity?	Yes
Column A	Veh		Alpha	0.05
Mann Whitney test			Source of Variation	% of total variation	P value	P value summary	Significant?
P value	0.3449		Time x Treatment	0.1617	0.7046	ns	No
Exact or approximate P value?	Exact		Time	75.12	<0.0001	****	Yes
P value summary	ns		Treatment	3.088e-12	0.9599	ns	No
Significantly different (P < 0.05)?	No		Subject	6.528e-08	>0.9999	ns	No
One- or two-tailed P value?	Two-tailed
Sum of ranks in column A,B	711.5 , 884.5		ANOVA table	SS	DF	MS	F (DFn, DFd)	P value
Mann-Whitney U	333.5		Time x Treatment	15927	2	7964	F (2, 108) = 0.3513	P=0.7046
			Time	7396478	2	3698239	F (2, 108) = 163.2	P<0.0001
Difference between medians			Treatment	3.041e-07	1	3.041e-07	F (1, 54) = 0.002554	P=0.9599
Median of column A	12.70, n=27		Subject	0.006428	54	0.000119	F (54, 108) = 5.252e-009	P>0.9999
Median of column B	18.40, n=29		Residual	2448105	108	22668
Difference: Actual	5.7
Difference: Hodges-Lehmann	5.2		Difference between column means
			Mean of Veh	200
			Mean of TNF-α	200
			Difference between means	-8.514e-05
			SE of difference	0.001685
			95% CI of difference	-0.003463 to 0.003292
			Data summary
			Number of columns (Treatment)	2
			Number of rows (Time)	3
			Number of subjects (Subject)	56
			Number of missing values	0
			Šídák's multiple comparisons test	Predicted (LS) mean diff.	95.00% CI of diff.	Below threshold?	Summary
			Veh - TNF-α
			Mother's	24.44	-54.88 to 103.8	No	ns
			Center	-1.192	-80.51 to 78.13	No	ns
			Clean	-23.25	-102.6 to 56.07	No	ns
			Test details	Predicted (LS) mean 1	Predicted (LS) mean 2	Predicted (LS) mean diff.	SE of diff.	N1	N2	t	DF
			Veh - TNF-α
			Mother's	506	481.6	24.44	32.88	27	29	0.7434	162
			Center	89.77	90.96	-1.192	32.88	27	29	0.03625	162
			Clean	4.215	27.46	-23.25	32.88	27	29	0.7071	162
Fig.4G
Time spent mobile GEE Coefficient
	Estimate	Std.err	Pr(>|W|)	Final Results	Estimate	95% CI	P-Value
(Intercept)	64.24	13.41	1.68e-06	Intercept	57.24	[46.605,67.88]	0
Time_mob	-1.87	1.24	0.132	Time	-1.87	[-4.504,0.76]	0.16323
Treatment1	6.16	6.13	0.315	Treatment:Yes	11.92	[4.601,19.236]	0.001411
Cohort3	-6.27	11.02	0.569	Cohort:3	2.02	[-6.319,10.366]	0.634525
CageF4	16.42	12.03	0.172
CageF4-2	7.32	7.19	0.309
CageF6	-37.88	13.59	0.00532
CageF6-2	8.4	8.27	0.309
CageF7	-2.64	7.98	0.741
CageF7-2	1.83	7.44	0.806
CageF8	11.8	6.4	0.0652
CageF9	5.5	9.4	0.559
Fig.4H			Fig.4I
Distance travelled			Exploratory index
Column B	TNF-α		Column B	TNF-α
vs.	vs.		vs.	vs.
Column A	Veh		Column A	Veh
Mann Whitney test			Mann Whitney test
P value	0.0158		P value	0.0268
Exact or approximate P value?	Exact		Exact or approximate P value?	Exact
P value summary	*		P value summary	*
Significantly different (P < 0.05)?	Yes		Significantly different (P < 0.05)?	Yes
One- or two-tailed P value?	Two-tailed		One- or two-tailed P value?	Two-tailed
Sum of ranks in column A,B	722 , 1108		Sum of ranks in column A,B	735 , 1095
Mann-Whitney U	287		Mann-Whitney U	300
Difference between medians			Difference between medians
Median of column A	0.8730, n=29		Median of column A	18.85, n=29
Median of column B	1.792, n=31		Median of column B	34.64, n=31
Difference: Actual	0.919		Difference: Actual	15.79
Difference: Hodges-Lehmann	0.869		Difference: Hodges-Lehmann	11.95
